# Supplementary material for: Production of GcMAF with Anti-Inflammatory Properties and Its Effect on Models of Induced Arthritis in Mice and Cystitis in Rats
Source: Curr Issues Mol Biol. 2024 Sep 28;46(10):10934–59. doi: 10.3390/cimb46100650 (PMC11506609; doi:10.3390/cimb46100650)
Supplement: Supplementary file 1 [file cimb-46-00650-s001.zip]

Archive with 1 entries (1 files):
- cimb-3204242-supplementary.pdf
